# Supplementary material for: Brain microdialysis to assess trace elements dynamics in traumatic brain injury: An exploratory study
Source: PLoS One. 2025 Jun 16;20(6):e0326023. doi: 10.1371/journal.pone.0326023 (PMC12169518; doi:10.1371/journal.pone.0326023)
Supplement: S2 Table — Abbreviations: M: male; F:female; GCS: Glasgow Coma Scale; GOSE: Glasgow Coma Scale Extended; MD: microdialysis fluid; BD: blood serum. (Quantification in µg/L for all samples). (XLSX) [file pone.0326023.s002.xlsx]

## Sheet: Feuil1
Case number	ProbeLocalisation	AgeAtAdmission	Gender	GCS	MarshallScore	GOSE_6Months	GOSE_12Months	BloodSampeTimePoint	AdminstrationProfilStress	SamplesNumber	MDChrome	MDChrome_CORR	MDManganese	MDManganese_CORR	MDCobalt	MDCobalt_CORR	MDCuivre	MDCuivre_CORR	MDZinc	MDZinc_CORR	MDSelenium	MDSelenium_CORR	MDMolybdene	MDMolybdene_CORR	BDDateQuantification	BDChrome	BDManganese	BDCobalt	BDCuivre	BDZinc	BDSelenium	BDMolybdene	CRP
1	frontal right	47	M	3	2	5	5	D2_AM	Before	8	4.52077	4.52077	0.466647	0.466647	0.138368	0.138368	32.4204	32.4204	219.266	219.266	1.8674	1.8674	0.18136	0.18136	2022-02-16	1.57157	0.339884	0.138437	849.552	506.771	70.7106	0.455644	273
1	frontal right	47	M	3	2	5	5	D3_AM	B	5	3.67905	3.67905	0.711648	0.711648	4.40265	4.40265	103.88	103.88	375.471	375.471	2.34284	2.34284	0.233029	0.233029	2022-02-16	1.52698	0.333974	0.0790392	1233.09	627.258	85.3674	0.491794	341
2	frontal left	51	M	5	6	5	6	D2_AM	After	5	1.41856	1.41856	0.77999	0.77999	0.0914653	0.0914653	19.1367	19.1367	147.116	147.116	0.669359	0.669359	0.120155	0.120155	2022-02-16	1.64915	0.632533	0.105023	965.5	330.987	64.5666	0.356409	80
3	frontal right	70	M	6	6	1	1	D1_AM	A	5	2.44299	2.44095	2.72994	2.72895	0.184469	0.184417	14.7523	14.7513	135.74	135.734	0.864207	0.863757	0.266481	0.266131	2022-02-16	2.76871	0.269179	0.15236	539.814	144.446	59.8874	0.289643	6
3	frontal right	70	M	6	6	1	1	D2_AM	A	4	2.8401	2.83806	2.11332	2.11233	0.107245	0.107193	22.7018	22.7008	258.556	258.55	0.597483	0.597033	0.200117	0.199767	2022-02-16	2.74043	0.286457	0.195069	771.254	282.533	66.7861	0.377698	126
3	frontal right	70	M	6	6	1	1	D3_AM	A	3	3.12504	3.123	5.02667	5.02568	0.102579	0.102527	17.8631	17.8621	328.872	328.866			0.0948872	0.0945372	2022-02-16	3.50157	0.356766	0.150231	973.501	406.93	77.5416	0.529342	122
4	frontal right	22	F	11	5	1	1	D1_AM	A	6	2.3985	2.39646	1.71354	1.71255	0.0895674	0.0895154	37.3023	37.3012	112.182	112.176	1.47045	1.47	0.393335	0.392985	2022-02-16	2.27847	0.271712	0.177495	738.318	132.037	71.0457	0.46474	3
4	frontal right	22	F	11	5	1	1	D2_AM	A	8	3.47512	3.47308	1.87079	1.8698	0.0843023	0.0842503	5.7269	5.72589	198.299	198.293	1.94882	1.94837	0.2609	0.26055	2022-02-16	1.87883	0.37536	0.175822	713.095	382.879	61.3693	0.384658	125
4	frontal right	22	F	11	5	1	1	D3_AM	A	7	3.09069	3.08865	1.5033	1.50231	0.0745738	0.0745218	11.3393	11.3383	261.961	261.955	1.87528	1.87483	0.371519	0.371169	2022-02-16	2.32072	0.147416	0.143791	723.173	630.608	66.6774	0.376057	145
5	frontal right	53	M	3	2	6	4	D1_AM	B	5	3.47233	3.47029	14.3822	14.3812	0.155705	0.155653	23.3307	23.3296	275.439	275.433	1.98149	1.98104	0.830627	0.830277	2022-02-16	1.13842	0.408149	0.28507	930.076	330.398	70.0304	0.876414	31
5	frontal right	53	M	3	2	6	4	D2_AM	B	8	4.33897	4.33693	5.47093	5.46994	0.0942665	0.0942145	11.0729	11.0718	226.678	226.672	9.15559	9.15514	0.288616	0.288266	2022-02-16	0.896916	0.445792	0.21104	1114.67	406.367	67.5068	0.465701	250
5	frontal right	53	M	3	2	6	4	D3_AM	A	4	4.04603	4.04399	2.99347	2.99248	0.0862384	0.0861864	10.0965	10.0955	278.994	278.989	3.15142	3.15097	0.335319	0.334969	2022-02-16	1.75963	0.609458	0.181445	1186.09	417.565	76.4117	0.472598
6	frontal left	30	M	7	2	6	6	D1_AM	A	8	3.02359	3.02155	2.13553	2.13454	0.0982347	0.0981827	48.4795	48.4785	295.203	295.197	2.57089	2.57044	1.06346	1.06311	2022-02-16	1.6745	0.591318	0.140613	909.422	542.698	98.0797	1.0751	1
6	frontal left	30	M	7	2	6	6	D2_AM	A	4	2.53529	2.53325	0.876258	0.875268	0.0556813	0.0556293	12.3211	12.3201	115.82	115.814	0.699654	0.699204	0.595342	0.594992	2022-02-16	2.25956	0.616703	0.129795	1003.08	591.736	88.3526	1.20756
6	frontal left	30	M	7	2	6	6	D3_AM	A	8	3.03625	3.03421	1.2572	1.25621	0.095113	0.095061	12.4874	12.4863	293.624	293.618	2.19973	2.19928	0.993586	0.993236	2022-02-16	2.29719	0.528384	0.115686	1079.88	459.003	80.2208	1.54727
7	frontal left	25	M	4	5			D1_AM	B	6	2.63613	2.63409	5.06501	5.06402	0.0893062	0.0892542	191.346	191.345	285.025	285.019	6.69608	6.69563	0.54068	0.54033	2022-02-16	1.91745	0.569917	0.144644	800.587	185.186	79.1246	0.441977	17
7	frontal left	25	M	4	5			D2_AM	A	7	2.68686	2.68482	2.36244	2.36145	0.0841545	0.0841025	112.547	112.546	246.138	246.132	5.64788	5.64743	0.410785	0.410435	2022-02-16	1.16401	0.313361	0.132536	903.064	278.884	57.3629	0.50344	164
7	frontal left	25	M	4	5			D3_AM	A	4	2.87123	2.86919	1.54267	1.54168	0.0698612	0.0698092	56.0073	56.0063	192.048	192.042	3.06261	3.06216	0.205435	0.205085	2022-02-16	2.39866	0.494522	0.165546	1266.73	458.362	82.3127	0.600997
8	frontal right	19	M	3	3	5	6	D3_AM	A	4	2.04386	2.04182	1.45241	1.45142	0.0616201	0.0615681	12.8907	12.8897	106.124	106.118	2.65077	2.65032	0.420937	0.420587	2022-02-16	2.62683	0.382779	0.130386	1053.01	550.334	86.9298	0.540423
9	frontal left	31	M	7	4		8	D1_AM	B	7	2.934	2.93196	2.86431	2.86332	0.208204	0.208152	74.524	74.523	230.693	230.687	1.64692	1.64647	0.481449	0.481099	2022-02-16	1.02568	0.326545	0.126383	911.468	334.873	58.7679	0.382374	183
9	frontal left	31	M	7	4		8	D2_AM	A	8	3.30443	3.30239	1.5735	1.57251	0.0853721	0.0853201	24.7349	24.7339	319.998	319.992	0.847639	0.847189	0.24529	0.24494	2022-02-16	1.51361	0.382691	0.138384	1165.73	380.659	60.4458	0.406899
9	frontal left	31	M	7	4		8	D3_AM	A	5	2.70822	2.70618	1.35156	1.35057	0.0790403	0.0789883	26.2372	26.2362	243.462	243.457	0.723451	0.723001	0.268647	0.268297	2022-02-16	2.12637	0.281103	0.141813	1415.72	509.517	68.7048	0.447249
10	frontal right	72	M	5	4	1	1	D1_AM	B	2	7.29104	7.289	4.90754	4.90655	0.129789	0.129737	65.982	65.981	427.77	427.765	1.10019	1.09974	0.844235	0.843885	2022-02-16	1.16988	0.357376	0.168717	757.102	396.608	68.1008	0.516814	85
10	frontal right	72	M	5	4	1	1	D2_AM	A	8	1.84584	1.8438	3.03081	3.02982	0.15653	0.156478	76.6195	76.6185	385.116	385.11	1.43132	1.43087	0.82369	0.82334	2022-02-16	2.50358	0.257755	0.167131	926.32	168.939	71.7701	0.385717
10	frontal right	72	M	5	4	1	1	D3_AM	A	6	2.17808	2.17604	1.82955	1.82856	0.163579	0.163527	96.4039	96.4029	381.486	381.48	1.68073	1.68028	0.698187	0.697837	2022-02-16	2.94129	0.339716	0.159104	1020.74	304.045	76.6418	0.429408
11	frontal left	70	F	14	2		8	D1_AM	B	4	2.24671	2.24467	7.12678	7.12579	0.290023	0.289971	165.515	165.514	426.811	426.805	1.67614	1.67569	0.81065	0.8103	2022-02-16	1.4457	0.312122	0.189366	655.368	202.116	95.3127	0.42613	15
11	frontal left	70	F	14	2		8	D2_AM	A	5	1.58398	1.58194	2.81538	2.81439	0.0882823	0.0882303	245.363	245.362	229.124	229.118	2.03269	2.03224	0.969618	0.969268	2022-02-16	2.18666	0.365393	0.152718	791.822	214.945	94.0936	0.508571
11	frontal left	70	F	14	2		8	D3_AM	A	6	2.82378	2.82174	2.59567	2.59468	0.0838695	0.0838175	195.242	195.241	171.226	171.221	2.67939	2.67894	0.972081	0.971731	2022-02-16	2.60613	0.382836	0.177007	900.583	342.353	105.729	0.681629
12	frontal right	65	M	3	6	1	1	D2_AM	A	8	3.55976	3.55772	2.52851	2.52752	0.0992127	0.0991607	43.9589	43.9579	257.712	257.706	2.10265	2.1022	0.419479	0.419129	2022-02-16	2.51138	0.213419	0.174831	769.772	224.123	42.143	0.484122	241
12	frontal right	65	M	3	6	1	1	D3_AM	A	7	2.71338	2.71134	2.14844	2.14745	0.0793283	0.0792763	27.2317	27.2307	185.306	185.3	2.28995	2.2895	0.279233	0.278883	2022-02-16	2.55082	0.197413	0.217616	1104.07	351.226	42.7063	0.59083	379
13	frontal right	35	F	4	2			D2_AM	A	7	2.45535	2.45331	3.5887	3.58771	0.103781	0.103729	93.4079	93.4069	137.401	137.395	2.38918	2.38873	0.625542	0.625192	2022-02-16	1.38302	1.10361	0.521554	756.441	210.523	66.0685	0.89797
13	frontal right	35	F	4	2			D3_AM	A	5	2.67585	2.67381	1.71649	1.7155	0.0561395	0.0560875	8.87418	8.87317	92.475	92.4692	1.30773	1.30728	0.680896	0.680546	2022-02-16	2.15798	1.41314	0.423501	970.063	325.787	77.0771	1.80948
14	frontal left	18	F	6	4	1	1	D1_AM	A	5	2.88198	2.87994	1.71961	1.71862	0.153464	0.153412	10.1279	10.1269	161.368	161.362	1.6253	1.62485	0.339312	0.338962	2022-02-16	2.49777	0.280921	0.155956	975.5	221.786	63.5411	0.543451	111
14	frontal left	18	F	6	4	1	1	D2_AM	A	6	3.16937	3.16733	1.17548	1.17449	0.0769964	0.0769444	4.72043	4.71942	177.915	177.909	1.63384	1.63339	0.320081	0.319731	2022-02-16	3.18335	0.237926	0.173344	1178.91	486.987	70.5013	0.959693
14	frontal left	18	F	6	4	1	1	D3_AM	A	5	2.65524	2.6532	0.598933	0.597943	0.04789	0.047838	2.45692	2.45591	112.682	112.676	1.74986	1.74941	0.31697	0.31662	2022-02-16	2.50725	0.212503	0.151565	1098.55	423.106	71.8592	0.806362
15	frontal right	53	M	3	2	3	6	D1_AM	A	5	1.77989	1.77785	1.46311	1.46212	0.138807	0.138755	13.1618	13.1607	103.552	103.546	1.43927	1.43882	0.283142	0.282792	2022-02-16	2.0727	0.630265	0.240868	668.868	230.898	64.5496	0.627997	240
15	frontal right	53	M	3	2	3	6	D2_AM	A	6	2.18716	2.18512	5.67489	5.6739	0.15442	0.154368	17.2592	17.2582	110.521	110.515	2.21239	2.21194	0.254577	0.254227	2022-02-16	2.13566	0.368338	0.259272	609.377	139.018	49.16	0.829082	328
15	frontal right	53	M	3	2	3	6	D3_AM	A	5	2.23649	2.23445	2.3528	2.35181	0.0603026	0.0602506	12.9918	12.9908	87.7074	87.7016	3.1557	3.15525	0.222126	0.221776	2022-02-16	2.38264	0.257752	0.283432	719.984	201.817	61.2111	0.640324
16	frontal right	47	M	4	2	1	1	D1_AM	A	6	2.44639	2.44435	2.3248	2.32381	0.0778634	0.0778114	61.126	61.125	204.163	204.157	2.33475	2.3343	0.581941	0.581591	2022-02-16	2.02547	0.35186	0.198875	671.828	291.887	82.6825	0.847583	109
16	frontal right	47	M	4	2	1	1	D2_AM	A	6	2.35282	2.35078	1.47937	1.47838	0.0648151	0.0647631	67.3303	67.3292	255.966	255.961	2.19285	2.1924	0.401584	0.401234	2022-02-16	2.20485	0.328935	0.20548	745.704	318.071	77.0669	0.490042
16	frontal right	47	M	4	2	1	1	D3_AM	A	7	2.27205	2.27001	1.28956	1.28857	0.0418053	0.0417533	144.534	144.533	215.763	215.758	2.64295	2.6425	0.436815	0.436465	2022-02-16	1.86051	0.387072	0.213424	820.174	434.664	79.8652	0.506251
17	frontal right	34	M	7	4	5	7	D1_AM	B	5	4.00352	4.00148	1.52152	1.52053	0.150283	0.150231	47.3096	47.3086	333.192	333.186	2.61128	2.61083	0.611098	0.610748	2022-02-16	1.44888	0.258155	0.164391	669.821	382.691	67.0961	0.51262	109
17	frontal right	34	M	7	4	5	7	D2_AM	A	4	3.50896	3.50692	1.18799	1.187	0.054983	0.054931	20.966	20.965	154.52	154.514	2.2199	2.21945	0.341144	0.340794	2022-02-16	2.124	0.218663	0.152556	798.535	366.526	73.4639	0.499303	223
17	frontal right	34	M	7	4	5	7	D3_AM	A	5	4.06293	4.06089	1.80074	1.79975	0.0959045	0.0958525	32.5462	32.5451	415.452	415.447	3.46581	3.46536	0.467516	0.467166	2022-02-16	2.86345	0.308526	0.147819	939.355	342.237	81.2593	0.599113	203
18	frontal right	26	M	3	2	7	8	D3_AM	A	5	3.05186	3.04982	3.42837	3.42738	0.0870489	0.0869969	5.44011	5.4391	475.267	475.261	1.92291	1.92246	0.293398	0.293048	2022-02-16	2.14616	0.206275	0.117284	404.67	234.095	54.7578	0.545703	145
19	frontal right	28	F	5	2			D3_AM	A	8	2.10128	2.09924	1.52606	1.52507	0.216179	0.216127	24.7549	24.7539	152.151	152.145	2.20202	2.20157	0.341517	0.341167	2022-02-16	3.14058	0.215894	0.209977	730.218	392.303	74.6435	0.795343
20	frontal right	22	F	6	2	7	8	D2_AM	A	8	2.18723	2.18519	1.06105	1.06006	0.0935053	0.0934533	15.8754	15.8743	200.755	200.749	2.44659	2.44614	0.82298	0.82263	2022-02-16	1.89181	0.328143	0.0858263	662.618	708.338	74.54	1.30951	34
20	frontal right	22	F	6	2	7	8	D3_AM	A	8	2.99006	2.98802	1.16111	1.16012	0.0779235	0.0778715	17.3205	17.3195	194.484	194.478	3.0949	3.09445	1.15829	1.15794	2022-02-16	2.67735	0.276435	0.17124	772.309	521.15	74.767	1.62827
